# Supplementary material for: Plasma Metabolic Profiles of Chronic and Recurrent Uveitis Treated by Artesunate in Lewis Rats
Source: Biomedicines. 2025 Mar 28;13(4):821. doi: 10.3390/biomedicines13040821 (PMC12025074; doi:10.3390/biomedicines13040821)
Supplement: Supplementary file 1 [file biomedicines-13-00821-s001.zip]

Archive with 2 entries (2 files):
- Supplementary figure S1.pptx
- Supplementary table S1.xlsx
