# Supplementary material for: Plasma Metabolic Profiles of Chronic and Recurrent Uveitis Treated by Artesunate in Lewis Rats
Source: Biomedicines. 2025 Mar 28;13(4):821. doi: 10.3390/biomedicines13040821 (PMC12025074; doi:10.3390/biomedicines13040821)
Supplement: Supplementary file 1 [file biomedicines-13-00821-s001.zip › Supplementary table S1.xlsx]

## Sheet: supplementary table 1
Table S1. Shared pathways among the tEAU, ART, and SOD-treated groups compared with their matched group.
Groups	Altered metabolites
Pathways	tEAU vs. CTL	ART vs. tEAU	SOD vs. tEAU	ART vs. SOD
Pyrimidine metabolism	Cytidine (down)	Cytidine (up)
	Deoxycytidine (up)	Deoxycytidine (up)	Deoxycytidine(down)	Deoxycytidine (up)
	L-glutamine (down)		L-glutamine (up)
	Ureidopropionic acid (up)
Beta-alanine metabolism	Hydroxypropionic acid (down)		Hydroxypropionic acid (up)
	Ureidopropionic acid (up)
	Spermine (up)		Spermine (down)
	L-histidine (up)
		Spermidine (up)		Spermidine (up)
Glutathione metabolism	Glutathione (down)		Glutathione (up)
	L-glutamic acid (down)		L-glutamic acid (up)
			Pyroglutamic acid (up)
	Spermine (up)	Spermine (up)	Spermine (down)
				Spermidine (up)
Alanine, aspartate, and glutamate metabolism			Citric acid (up)
			Glutamine (up)
	L-alanine (down)	L-alanine (up)
	L-asparagine (up)		L-asparagine (down)
	L-glutamic acid (down)		L-glutamic acid (up)
	L-glutamine (down)
	Pyruvic acid (down)		Pyruvic acid (up)
	Oxoglutaric acid (down)
				N-Acetylaspartic acid (down)
				Fumaric acid (up)
Arginine and proline metabolism	N-acetyl putrescine (down)	N-acetyl putrescine (up)
	Sym-homospermidine (down)	Spermidine (up)		Spermidine (up)
	Spermine (up)		Spermine (down)
	Pyruvic acid (down)		Pyruvic acid (up)
	L-glutamic acid (down)		L-glutamic acid (up)
	Creatine (down)
	S-adenosylmethionine (down)	L-arginine (down)
Aminoacyl-tRNA biosynthesis	L-alanine (down)	L-alanine (up)
	L-asparagine (up)	L-arginine (down)	L-asparagine (down)
	L-histidine (up)	L-serine (up)
	L-glutamine (down)	L-isoleucine (up)	L-glutamine (up)
	L-tryptophan (up)	L-phenylalanine (down)	L-threonine (down)
	L-glutamic acid (down)		L-glutamic acid (up)
